# Supplementary material for: Adapted Protocol for Saccharibacteria Cocultivation: Two New Members Join the Club of Candidate Phyla Radiation
Source: Microbiol Spectr. 2021 Dec 22;9(3):e01069-21. doi: 10.1128/spectrum.01069-21 (PMC8694215; doi:10.1128/spectrum.01069-21)
Supplement: SUPPLEMENTAL FILE 2 — Supplemental material. Download SPECTRUM01069-21_Supp_2_seq11.xlsx, XLSX file, 0.01 MB [file spectrum01069-21_supp_2_seq11.xlsx]

## Sheet: Table S1
Genomes	Candidatus Minimicrobia naudis		Candidatus Minimicrobia vallesae
	Value	% of totala	Value	% of totala
Size (bp)	708 351	100	706 973	100
G+C content (%)	311 243	43.9	309 010	43.7
Total genes	1 363	100	1 060	100
Protein-coding genes	1 324	97.13	1 017	95.4
Ribosomal genes	41	3	40	3.77
tRNA	40	2.93	42	3.96
tRNA with intron	1	2.5	1	2.38
Proteins with function prediction	532	40.18	519	51.03
Proteins assigned to COGs	719	54.3	618	60.76
Number of protein associated to ORFans	53	4	23	2.26
Genes associated with PKS or NRPS	0	0	0	0
