# Supplementary material for: Adapted Protocol for Saccharibacteria Cocultivation: Two New Members Join the Club of Candidate Phyla Radiation
Source: Microbiol Spectr. 2021 Dec 22;9(3):e01069-21. doi: 10.1128/spectrum.01069-21 (PMC8694215; doi:10.1128/spectrum.01069-21)
Supplement: SUPPLEMENTAL FILE 3 — Supplemental material. Download SPECTRUM01069-21_Supp_3_seq12.xlsx, XLSX file, 0.01 MB [file spectrum01069-21_supp_3_seq12.xlsx]

## Sheet: Table S2
	[A]	[C]	[D]	[E]	[F]	[G]	[H]	[I]	[J]	[K]	[L]	[M]	[N]	[O]	[P]	[Q]	[R]	[S]	[T]	[U]	[V]	Grand Total
GCA 000803625.1 ASM80362v1	1	15	9	10	17	22	3	3	105	18	52	44	2	29	9	0	65	32	11	8	23	478
GCA 005697215.1 ASM569721v1	2	16	9	16	23	27	6	3	108	21	53	50	0	28	6	1	58	51	12	7	25	522
GCA 005697395.1 ASM569739v1	1	15	9	10	17	23	3	3	105	18	53	44	2	29	9	0	65	32	11	8	22	479
GCA 005697565.1 ASM569756v1	1	14	9	14	19	23	5	5	105	21	53	44	0	25	9	7	62	37	12	7	21	493
GCA 010201925.1 ASM1020192v1	1	19	9	19	23	25	5	3	116	21	52	56	0	24	16	6	58	54	16	7	31	561
GCA 010202115.1 ASM1020211v1	2	16	9	14	20	23	4	2	108	26	57	47	0	30	7	0	58	46	12	6	31	518
GCA 010202465.1 ASM1020246v1	1	17	9	13	23	24	5	2	113	22	68	54	0	27	5	0	54	42	12	6	26	523
GCA 010202645.1 ASM1020264v1	2	17	9	13	26	27	6	3	106	21	52	50	0	28	8	1	52	43	11	6	28	509
GCA 010202845.1 ASM1020284v1	1	15	9	15	22	28	5	3	110	22	54	46	0	27	6	1	58	43	12	7	24	508
GCA 013098515.1 ASM1309851v1	2	16	9	16	23	23	5	2	106	25	53	46	0	27	5	0	66	43	12	6	32	517
GCA 013099015.1 ASM1309901v1	2	16	9	14	24	26	5	2	109	21	52	50	0	27	6	1	65	44	12	6	32	523
GCA 013099195.1 ASM1309919v1	2	15	9	16	24	25	6	2	107	26	51	48	0	28	6	0	54	41	14	7	32	513
GCA 013100805.1 ASM1310080v1	2	15	9	17	23	26	4	3	107	23	57	49	0	28	5	1	57	46	14	7	26	519
GCA 013100825.1 ASM1310082v1	1	16	9	13	23	24	5	2	107	24	55	54	0	27	5	0	67	44	13	7	32	528
GCA 013100845.1 ASM1310084v1	2	16	9	15	24	26	6	3	109	24	51	48	0	28	6	1	56	47	12	6	28	517
GCA 013394755.1 ASM1339475v1	2	16	9	15	24	26	6	3	109	24	51	48	0	28	6	1	56	47	12	6	28	517
GCA 015775515.1 ASM1577551v1	0	139	23	165	53	435	76	23	133	92	181	107	3	61	51	13	255	199	48	23	32	2112
GCA 018127705.1 ASM1812770v1	1	18	11	20	31	20	6	5	114	23	87	56	0	27	8	1	71	37	14	8	23	581
Candidatus Minimicrobia naudis	1	20	16	17	19	46	2	3	155	28	120	58	3	48	10	0	67	37	13	12	44	719
Candidatus Minimicrobia vallesae	1	18	13	19	17	30	3	3	133	28	85	61	2	35	8	0	67	31	18	13	33	618
Grand Total	28	449	207	451	475	929	166	78	2265	528	1337	1060	12	611	191	34	1411	996	291	163	573	12255
