# Supplementary material for: Adapted Protocol for Saccharibacteria Cocultivation: Two New Members Join the Club of Candidate Phyla Radiation
Source: Microbiol Spectr. 2021 Dec 22;9(3):e01069-21. doi: 10.1128/spectrum.01069-21 (PMC8694215; doi:10.1128/spectrum.01069-21)
Supplement: SUPPLEMENTAL FILE 4 — Supplemental material. Download SPECTRUM01069-21_Supp_4_seq13.xlsx, XLSX file, 0.1 MB [file spectrum01069-21_supp_4_seq13.xlsx]

## Sheet: Table S3
	Candidatus Roizmanbacteria bacterium ASM1670013v1	Candidatus Saccharibacteria bacterium oral taxon 488 CM002 ASM1309901v1	Candidatus Chazhemtobacterium aquaticus ASM993613v1	Candidatus Saccharibacteria bacterium ASM1669989v1	Candidatus Saccharibacteria bacterium ASM1669906v1	Candidatus Saccharibacteria bacterium oral taxon 955 FS17P ASM1020192v1	Candidatus Roizmanbacteria bacterium ASM1669926v1	Candidatus Saccharibacteria bacterium oral taxon 488 FS05 ASM1020284v1	Candidatus Campbellbacteria bacterium ASM1669946v1	Candidatus Saccharibacteria bacterium oral taxon 488 CM003 ASM1309885v1	Candidatus Peribacter riflensis ASM143080v1	Candidatus Saccharibacteria bacterium ASM1670035v1	Candidatus Gracilibacteria bacterium HOT-871 ASM276121v1	Candidatus Saccharibacteria bacterium ASM1669995v1	Candidatus Moranbacteria bacterium ASM1669979v1	Candidatus Saccharibacteria bacterium oral taxon 955 PM004 ASM569705v1	Candidatus Saccharibacteria bacterium oral taxon 488 AC002 ASM1310084v1	Candidatus Saccharibacteria bacterium ASM1669993v1	Candidatus Saccharibacteria bacterium ASM351602v1	Candidatus Saccharibacteria bacterium oral taxon 488 CM010 ASM1309851v1	Candidatus Minimicrobia naudis	Candidatus Woesebacteria bacterium ASM1337485v1	Candidatus Campbellbacteria bacterium GW2011 OD1 34 28 ASM102977v1	Candidatus Moranbacteria bacterium ASM1669942v1	Candidatus Peregrinibacteria bacterium ASM1669914v1	Candidatus Methylomirabilis oxyfera ASM9116v1	Candidatus Nanogingivalaceae bacterium ASM1525779v2	Candidatus Peregrinibacteria bacterium ASM1669951v1	Berkelbacteria bacterium GW2011 GWE1 39 12 ASM102973v1	Candidatus Woesebacteria bacterium ASM1342618v1	Candidatus Saccharibacteria bacterium oral taxon 488 CM006 ASM1310082v1	Candidatus Moranbacteria bacterium ASM1669987v1	Candidatus Babela massiliensis Bbla	Candidatus Saccharibacteria bacterium GW2011 GWC2 44 17 ASM102969v1	Candidatus Saccharimonas aalborgensis ASM39243v1	candidate division Kazan bacterium GW2011 GWA1 50 15 ASM102979v1	Candidatus Bipolaricaulis sibiricus ASM410264v1	Candidatus Saccharibacteria bacterium ASM1670037v1	Candidatus Beckwithbacteria bacterium GW2011 GWC1 49 16 ASM102967v1	Candidatus Saccharibacteria bacterium oral taxon 488 FS13P ASM1020246v1	Candidatus Peribacter riflensis ASM143084v1	TM7 phylum sp. oral taxon 349 PM007 ASM1812770v1	Woesebacteria bacterium GW2011 GWF1 31 35 ASM102975v1	Candidatus Peribacter riflensis ASM143088v1	Candidatus Woesebacteria bacterium ASM1337483v1	candidate division SR1 bacterium RAAC1 SR1 1 ASM50387v1	Candidatus Nomurabacteria bacterium ASM1669936v1	Candidatus Falkowbacteria bacterium ASM1669977v1	Candidatus Peribacter riflensis ASM143090v1
Candidatus Roizmanbacteria bacterium ASM1670013v1	100	63.63	62.3621	63.3778	62.7778	62.3357	63.7681	60.265	61.9375	63.5846	62.5143	63.7167	64.78	62.205	61.7375	62.65	62.9333	61.3429	62.9692	63.5	64.39	65.297	63.9	61.2458	61.9821	62.0875	62.3071	62.5833	63.4944	64.9069	61.3778	62.5917	62.7444	62.4269	62.8556	62.8364	64.24	62.3333	63.86	63.3273	61.9875	62.4333	63.8167	61.4333	63.8733	61.04	62.1	62.8882	62.5286
Candidatus Saccharibacteria bacterium oral taxon 488 CM002 ASM1309901v1	63.63	100	61.8364	66.6984	67.6877	70.131	62.0125	92.3919	62.1	70.2389	63.2739	67.2537	63.6857	65.2077	64.1818	69.8507	92.7727	66.0455	65.6489	91.0294	75.221	62.025	64.2437	62.5731	62.625	62.2825	66.424	62.0909	63.45	62.1833	90.8852	62.7875	62.35	67.2879	67.476	63.6	62.6571	65.6071	63.2917	91.863	63.4043	68.7851	-1	63.75	60.975	66.375	61.83	62.6947	63.2522
Candidatus Chazhemtobacterium aquaticus ASM993613v1	62.3621	61.8364	100	63.31	65.0714	62.5917	63.1611	62.6222	63.1583	62.6889	62.0889	63.1111	65.8	61.3857	64.975	62.2364	62.1556	60.91	62.8125	61.8682	63.8714	63.1098	62.7	60.8818	61.0444	63.1615	62.3846	63.0636	62.3528	63.8317	64.7625	60.9929	65.0333	63.1909	62.9333	62.4125	65.16	64.9062	63.6941	63.0778	62.58	62.0889	64.0467	61.4083	63.3154	61.4	61.5917	62.0824	62.0889
Candidatus Saccharibacteria bacterium ASM1669989v1	63.3778	66.6984	63.31	100	65.9736	67.3897	65.225	66.4854	60.8143	67.4914	64.2607	65.712	69.4917	66.0823	63.6333	66.9079	67.1298	66.5844	65.5271	66.93	66.6267	60.6429	58.7625	65.0905	62.9294	64.2933	65.7301	63.8095	63.1043	60.9429	66.7592	63.085	66.475	65.5859	65.7855	63.7737	63.6778	66.0449	63.0667	66.7676	64.0219	66.9575	61.4667	63.3294	64.325	64.125	62.3364	62.115	64.2607
Candidatus Saccharibacteria bacterium ASM1669906v1	62.7778	67.6877	65.0714	65.9736	100	68.8894	62.3375	67.6627	62.83	69.2719	64.7273	98.7648	65.7857	65.3837	63.1143	68.4603	67.4356	66.2614	65.5766	67.6662	66.7485	63.12	62.0167	64.89	65.0833	64.4615	65.6871	64.2562	62.0125	60.475	67.7724	63.8267	63.64	67.7145	98.8047	63.5187	64.33	66.4973	63.5167	67.0407	64.4154	67.9221	61.58	64.6909	60.7187	61.7857	63.1437	62.2286	64.7273
Candidatus Saccharibacteria bacterium oral taxon 955 FS17P ASM1020192v1	62.3357	70.131	62.5917	67.3897	68.8894	100	61.6222	70.7998	62.5571	97.1263	63.65	69.0313	62.8444	65.7225	63	97.195	70.9272	65.6458	65.1573	70.4159	68.8656	62.8556	62.7625	64.0235	63.15	63.5333	65.7083	63.6	63.7368	60.575	71.3687	64.7812	64.9286	67.6246	69.3457	62.7825	63.6778	66.0721	61.5818	70.3853	63.6769	69.6009	60.4833	63.1833	61.4115	62.6833	61.9294	62.148	63.6417
Candidatus Roizmanbacteria bacterium ASM1669926v1	63.7681	62.0125	63.1611	65.225	62.3375	61.6222	100	61.875	61.5636	61.6	62.56	61.9875	65.78	63.9571	65.0687	61.6125	60.6	61.9	62.9	62.0444	63.7667	62.7909	61.3636	62.2818	62.4333	60.6111	62.1417	62.64	62.4941	62.5152	60.4167	63.7222	61	61.75	60.85	62.7444	63.4833	60.5222	62.9211	63.65	60.48	62.8	63.3464	59.78	62.1625	63.2437	60.8917	62.3083	62.56
Candidatus Saccharibacteria bacterium oral taxon 488 FS05 ASM1020284v1	60.265	92.3919	62.6222	66.4854	67.6627	70.7998	61.875	100	63.275	69.3464	62.936	66.9405	70.56	64.9169	63.12	69.4505	93.154	65.8361	66.1175	91.3481	75.2165	64.47	62.1875	64.2208	64.0308	62.9389	66.2976	64.725	64.4615	60.0571	91.1278	64.4423	66.05	67.4632	67.0881	63.12	64.3667	66.1304	62.625	91.6624	63.3208	70.3945	60.02	63.619	62.5333	61.82	61.8208	61.8923	62.956
Candidatus Campbellbacteria bacterium ASM1669946v1	61.9375	62.1	63.1583	60.8143	62.83	62.5571	61.5636	63.275	100	61.9273	61.95	64.4	66.375	63.8333	63.5633	62.525	62.69	64.4	64.1125	61.04	61.8	61.5	65.1947	64.2467	62.9167	64.54	63.0269	63.3417	60.9947	61.9167	62.8286	62.1038	64.0071	61.8194	62.04	62.07	62.42	62.8778	61.8833	63.9333	61.6818	62.2	61.52	62.2545	61.775	62.5286	65.3818	64.1865	61.96
Candidatus Saccharibacteria bacterium oral taxon 488 CM003 ASM1309885v1	63.5846	70.2389	62.6889	67.4914	69.2719	97.1263	61.6	69.3464	61.9273	100	62.2353	68.874	67.8667	65.585	63.3615	97.5022	69.7474	66.5062	64.9755	69.7766	68.9356	61.8583	62.6321	65.3	63.9611	63.3286	65.8152	63.155	62.7522	61.9538	69.6104	63.93	65.9	68.0862	68.8541	62.2842	63.2	65.4935	61.6714	69.935	63.2625	69.2273	59.875	64.45	61.1735	65.1667	61.5368	62	62.3187
Candidatus Peribacter riflensis ASM143080v1	62.5143	63.2739	62.0889	64.2607	64.7273	63.65	62.56	62.936	61.95	62.2353	100	64.8	78.9667	65.7818	64.9125	64.7636	63.8706	64.3412	65.2095	63.8227	66.3429	64.875	63.55	63.3706	63.8755	63.7448	66.7375	64.2571	66.775	60.9	63.8824	63.904	71	64.2	64.1643	63.3786	65.9867	64.3687	63.3533	63.4636	99.9749	65.3133	-1	99.9563	63.55	58.7	62.68	60.2	99.9995
Candidatus Saccharibacteria bacterium ASM1670035v1	63.7167	67.2537	63.1111	65.712	98.7648	69.0313	61.9875	66.9405	64.4	68.874	64.8	100	66.1571	65.417	63.8867	68.8108	67.5858	65.7685	65.7768	67.323	66.5901	62.28	63.1708	64.4211	64.3286	63.9227	66.1422	66.2115	64.0176	61.64	67.0048	63.1733	60.8167	67.281	99.7314	63.9412	69.4	66.675	62.3182	66.9515	64.75	67.8766	62.3875	64.45	60.9556	64.25	62.2531	62.6778	64.8
Candidatus Gracilibacteria bacterium HOT-871 ASM276121v1	64.78	63.6857	65.8	69.4917	65.7857	62.8444	65.78	70.56	66.375	67.8667	78.9667	66.1571	100	67.725	66.0722	64.67	67.7	63.5833	68.6167	69.3333	66.7	66.4667	63.8538	71.8333	68.1562	71.6	65.0875	66.1273	65.4722	64.1667	67.4	68.95	68.62	65.9667	65.15	64.6667	70.3	71.3	66.5	72.6	76.95	67.2857	64.4727	73.9333	64.5833	66.824	64.8667	64.0467	78.9667
Candidatus Saccharibacteria bacterium ASM1669995v1	62.205	65.2077	61.3857	66.0823	65.3837	65.7225	63.9571	64.9169	63.8333	65.585	65.7818	65.417	67.725	100	63.3533	65.2412	65.0805	72.2954	66.8247	64.8386	65.1711	62.2714	62.24	62.5857	64.3179	66	63.3317	63.1944	63.5571	61.1444	65.2753	64.85	64.6143	64.7887	65.1542	62.4722	63.475	72.7518	64.9667	65.6722	66.4273	65.4675	59.6833	64.7808	63.05	66.525	62.8933	63.4071	65.7818
Candidatus Moranbacteria bacterium ASM1669979v1	61.7375	64.1818	64.975	63.6333	63.1143	63	65.0687	63.12	63.5633	63.3615	64.9125	63.8867	66.0722	63.3533	100	62.9706	64.68	65.0667	66.5083	63.2091	64.44	62.3636	63.264	65.0545	65.6607	65.9375	65.0324	63.9114	65.5895	61.6882	63.9	65.1196	64.8375	63.2154	65.125	61.7636	66.9667	64.0467	65.3625	65.2	64.7	63.7231	61.6786	63.52	61.9964	63.35	65.2333	64.3234	64.9125
Candidatus Saccharibacteria bacterium oral taxon 955 PM004 ASM569705v1	62.65	69.8507	62.2364	66.9079	68.4603	97.195	61.6125	69.4505	62.525	97.5022	64.7636	68.8108	64.67	65.2412	62.9706	100	70.022	65.5012	65.1344	69.8047	68.9703	62.23	60.8818	64.3714	64.5533	63.4812	65.8323	63.2263	61.9632	62.2346	70.1488	62.3175	64.1	67.7627	68.9909	63.8389	62.1111	65.7518	62.2154	69.6387	63.0077	69.6126	60	62.9167	61.1083	62.45	62.9	62.2179	64.7545
Candidatus Saccharibacteria bacterium oral taxon 488 AC002 ASM1310084v1	62.9333	92.7727	62.1556	67.1298	67.4356	70.9272	60.6	93.154	62.69	69.7474	63.8706	67.5858	67.7	65.0805	64.68	70.022	100	66.8373	65.6017	90.9865	75.096	63.18	63.5	62.8	63.6067	63.2842	66.0293	63.1294	64.4447	60.1429	91.2031	64.0941	64.5333	67.3497	67.1283	63.2963	61.4867	65.7943	63.7273	91.5719	63.7	68.9454	61.15	64.9643	60.7864	62.575	61.1727	62.7312	63.8529
Candidatus Saccharibacteria bacterium ASM1669993v1	61.3429	66.0455	60.91	66.5844	66.2614	65.6458	61.9	65.8361	64.4	66.5062	64.3412	65.7685	63.5833	72.2954	65.0667	65.5012	66.8373	100	67.4522	65.9565	65.2441	63.525	63.4333	64.045	63.9133	64.86	64.3219	63.8792	63.8133	62.325	66.1967	63.5344	66.02	65.4696	67.0274	63.0833	61.04	75.6536	64.5333	66.2123	64.5176	66.28	59.7	65.0214	61.62	60.95	62.5071	62.09	64.3412
Candidatus Saccharibacteria bacterium ASM351602v1	62.9692	65.6489	62.8125	65.5271	65.5766	65.1573	62.9	66.1175	64.1125	64.9755	65.2095	65.7768	68.6167	66.8247	66.5083	65.1344	65.6017	67.4522	100	66.6407	66.0762	63.95	64.4111	63.3468	63.5846	63.8385	64.9198	65.3591	63.6176	62.58	65.664	63.1852	66.22	65.924	66.1484	64.3227	64.3273	66.9761	62.6912	65.7273	65.0739	65.4729	61.26	63.8381	61.5654	62.3333	64.7417	63.99	65.2095
Candidatus Saccharibacteria bacterium oral taxon 488 CM010 ASM1309851v1	63.5	91.0294	61.8682	66.93	67.6662	70.4159	62.0444	91.3481	61.04	69.7766	63.8227	67.323	69.3333	64.8386	63.2091	69.8047	90.9865	65.9565	66.6407	100	75.2522	61.5429	62.8857	64.3708	62.86	64.6059	65.65	63.3182	64.585	61.8286	96.7531	63.1381	58.3	67.3914	66.8615	63.6957	63.3667	65.5884	64.5318	93.668	63.7	69.1997	64.2	64.081	60	63.38	63.3464	63.1158	63.8318
Candidatus Minimicrobia naudis	64.39	75.221	63.8714	66.6267	66.7485	68.8656	63.7667	75.2165	61.8	68.9356	66.3429	66.5901	66.7	65.1711	64.44	68.9703	75.096	65.2441	66.0762	75.2522	100	64.25	61.5125	65.5	66.4444	68.18	67.3756	65.8364	63.419	64.95	75.9895	64.9294	68.3714	66.7392	66.5444	65.8625	66.1	65.6146	66.66	74.707	66.175	69.0275	63.425	64.6714	63.75	64.82	62.7385	63.3778	66.3429
Candidatus Woesebacteria bacterium ASM1337485v1	65.297	62.025	63.1098	60.6429	63.12	62.8556	62.7909	64.47	61.5	61.8583	64.875	62.28	66.4667	62.2714	62.3636	62.23	63.18	63.525	63.95	61.5429	64.25	100	60.9778	63.2333	64.875	64.1714	63.43	62.7286	61.4	69.2006	64.98	68.15	64.4429	60.2455	61.8875	62.4333	68.5	63.15	64.3024	62.8778	64.2	61.7	65.7172	62.125	64.7147	61.94	65.1714	64.1308	63.92
Candidatus Campbellbacteria bacterium GW2011 OD1 34 28 ASM102977v1	63.9	64.2437	62.7	58.7625	62.0167	62.7625	61.3636	62.1875	65.1947	62.6321	63.55	63.1708	63.8538	62.24	63.264	60.8818	63.5	63.4333	64.4111	62.8857	61.5125	60.9778	100	65.12	62.0889	59.36	62.2437	64.1818	62.8294	61.4545	62.5667	62.6462	62.925	60.3267	62.45	62.6	64.5333	64.0333	65.6	64.02	61.8667	62.8429	61.58	62.575	61.6528	62.6	65.4421	62.7156	63.55
Candidatus Moranbacteria bacterium ASM1669942v1	61.2458	62.5731	60.8818	65.0905	64.89	64.0235	62.2818	64.2208	64.2467	65.3	63.3706	64.4211	71.8333	62.5857	65.0545	64.3714	62.8	64.045	63.3468	64.3708	65.5	63.2333	65.12	100	63.8833	62.5095	62.6769	63.2091	62.7625	-1	62.508	66.5306	70.3	64.2053	65.0353	63.9232	63.6368	63.8706	61.9632	63.2	63.3364	62.7333	62.8	64.4259	62.175	66.8333	64.2929	62.36	63.4121
Candidatus Peregrinibacteria bacterium ASM1669914v1	61.9821	62.625	61.0444	62.9294	65.0833	63.15	62.4333	64.0308	62.9167	63.9611	63.8755	64.3286	68.1562	64.3179	65.6607	64.5533	63.6067	63.9133	63.5846	62.86	66.4444	64.875	62.0889	63.8833	100	63.64	62.8529	64.555	64.0889	63.125	63.5118	62.375	66.2333	63.595	65.5909	63.05	62.1571	64.1875	63.6312	61.9075	63.492	65.4182	58.3	62.7755	63.66	63.0778	63.4143	64.17	63.8717
Candidatus Methylomirabilis oxyfera ASM9116v1	62.0875	62.2825	63.1615	64.2933	64.4615	63.5333	60.6111	62.9389	64.54	63.3286	63.7448	63.9227	71.6	66	65.9375	63.4812	63.2842	64.86	63.8385	64.6059	68.18	64.1714	59.36	62.5095	63.64	100	70.0333	61.9235	65.3625	61.4833	62.2294	62.29	67.6	64.5182	63.85	65.0529	63.9922	64.3571	63.0056	63.2429	63.5281	64.75	64.5	62.75	62.35	67.1667	65.525	64.9667	63.7345
Candidatus Nanogingivalaceae bacterium ASM1525779v2	62.3071	66.424	62.3846	65.7301	65.6871	65.7083	62.1417	66.2976	63.0269	65.8152	66.7375	66.1422	65.0875	63.3317	65.0324	65.8323	66.0293	64.3219	64.9198	65.65	67.3756	63.43	62.2437	62.6769	62.8529	70.0333	100	66.4857	64.1731	61.9429	66.2053	63.67	65.3556	66.7809	65.9238	63.0786	69.475	64.8356	64.36	66.4639	68.275	65.6638	63.5	67.9	62.2765	61.85	62.8619	64.2591	66.7375
Candidatus Peregrinibacteria bacterium ASM1669951v1	62.5833	62.0909	63.0636	63.8095	64.2562	63.6	62.64	64.725	63.3417	63.155	64.2571	66.2115	66.1273	63.1944	63.9114	63.2263	63.1294	63.8792	65.3591	63.3182	65.8364	62.7286	64.1818	63.2091	64.555	61.9235	66.4857	100	62.896	63.1222	64.8429	61.9609	65.4143	64.2235	63.725	63.105	63.0556	63.39	61.7429	63.3152	64.1195	63.5214	61.5	63.8151	64.3143	62.3455	62.9375	64.2269	64.2643
Berkelbacteria bacterium GW2011 GWE1 39 12 ASM102973v1	63.4944	63.45	62.3528	63.1043	62.0125	63.7368	62.4941	64.4615	60.9947	62.7522	66.775	64.0176	65.4722	63.5571	65.5895	61.9632	64.4447	63.8133	63.6176	64.585	63.419	61.4	62.8294	62.7625	64.0889	65.3625	64.1731	62.896	100	62.006	65.0833	63.9417	62.44	62.15	62.5158	63.1773	64.6667	63.6611	63.7187	63.4591	65.6875	64.7524	62.8526	64.7	62.7846	63.4077	63.252	64.381	66.775
Candidatus Woesebacteria bacterium ASM1342618v1	64.9069	62.1833	63.8317	60.9429	60.475	60.575	62.5152	60.0571	61.9167	61.9538	60.9	61.64	64.1667	61.1444	61.6882	62.2346	60.1429	62.325	62.58	61.8286	64.95	69.2006	61.4545	-1	63.125	61.4833	61.9429	63.1222	62.006	100	60.5125	62.15	62.18	60.8429	60.2545	61.74	63.425	58.4625	62.6861	60.3222	60.9	62.1714	65.3383	65.05	73.0032	60.59	62.8821	61.3056	60.9
Candidatus Saccharibacteria bacterium oral taxon 488 CM006 ASM1310082v1	61.3778	90.8852	64.7625	66.7592	67.7724	71.3687	60.4167	91.1278	62.8286	69.6104	63.8824	67.0048	67.4	65.2753	63.9	70.1488	91.2031	66.1967	65.664	96.7531	75.9895	64.98	62.5667	62.508	63.5118	62.2294	66.2053	64.8429	65.0833	60.5125	100	64.1937	66.86	67.4548	66.7654	63.5294	64.0714	65.8667	62.7294	94.0009	63.6238	69.666	61.55	63.9684	64.37	67.55	65.05	61.8906	63.8824
Candidatus Moranbacteria bacterium ASM1669987v1	62.5917	62.7875	60.9929	63.085	63.8267	64.7812	63.7222	64.4423	62.1038	63.93	63.904	63.1733	68.95	64.85	65.1196	62.3175	64.0941	63.5344	63.1852	63.1381	64.9294	68.15	62.6462	66.5306	62.375	62.29	63.67	61.9609	63.9417	62.15	64.1937	100	67.35	63.0353	61.9462	61.73	61.8633	63.4263	63.6812	64.3529	64.0074	63.3333	64.0667	63.4143	63.5143	65.675	63.15	63.2559	63.908
Candidatus Babela massiliensis Bbla	62.7444	62.35	65.0333	66.475	63.64	64.9286	61	66.05	64.0071	65.9	71	60.8167	68.62	64.6143	64.8375	64.1	64.5333	66.02	66.22	58.3	68.3714	64.4429	62.925	70.3	66.2333	67.6	65.3556	65.4143	62.44	62.18	66.86	67.35	100	62	64.2	61.85	72.3	68.025	70.7333	65.05	70.5333	63.4625	62.125	69	63.7857	65.815	60.2	65.1	71
Candidatus Saccharibacteria bacterium GW2011 GWC2 44 17 ASM102969v1	62.4269	67.2879	63.1909	65.5859	67.7145	67.6246	61.75	67.4632	61.8194	68.0862	64.2	67.281	65.9667	64.7887	63.2154	67.7627	67.3497	65.4696	65.924	67.3914	66.7392	60.2455	60.3267	64.2053	63.595	64.5182	66.7809	64.2235	62.15	60.8429	67.4548	63.0353	62	100	67.5087	64.7154	63.9125	66.041	62.9286	67.0005	64.4167	66.9297	60.6667	64.6077	61.4833	61.5714	61.6109	61.88	64.2077
Candidatus Saccharimonas aalborgensis ASM39243v1	62.8556	67.476	62.9333	65.7855	98.8047	69.3457	60.85	67.0881	62.04	68.8541	64.1643	99.7314	65.15	65.1542	65.125	68.9909	67.1283	67.0274	66.1484	66.8615	66.5444	61.8875	62.45	65.0353	65.5909	63.85	65.9238	63.725	62.5158	60.2545	66.7654	61.9462	64.2	67.5087	100	64.0107	64.5667	67.1187	62.3444	66.9537	63.2692	68.0234	60.7667	62.975	59.9556	62.9	61.47	63.1286	64.1643
candidate division Kazan bacterium GW2011 GWA1 50 15 ASM102979v1	62.8364	63.6	62.4125	63.7737	63.5187	62.7825	62.7444	63.12	62.07	62.2842	63.3786	63.9412	64.6667	62.4722	61.7636	63.8389	63.2963	63.0833	64.3227	63.6957	65.8625	62.4333	62.6	63.9232	63.05	65.0529	63.0786	63.105	63.1773	61.74	63.5294	61.73	61.85	64.7154	64.0107	100	62.8714	63.0625	62.5368	62.7413	63.2353	63.6687	60.9667	62.805	60.85	66.7	62.93	63.4294	63.3786
Candidatus Bipolaricaulis sibiricus ASM410264v1	64.24	62.6571	65.16	63.6778	64.33	63.6778	63.4833	64.3667	62.42	63.2	65.9867	69.4	70.3	63.475	66.9667	62.1111	61.4867	61.04	64.3273	63.3667	66.1	68.5	64.5333	63.6368	62.1571	63.9922	69.475	63.0556	64.6667	63.425	64.0714	61.8633	72.3	63.9125	64.5667	62.8714	100	63.47	62.7	60.7467	65.1643	61.5	64.9	64.1105	64.08	67.7	63	64.7333	65.9933
Candidatus Saccharibacteria bacterium ASM1670037v1	62.3333	65.6071	64.9062	66.0449	66.4973	66.0721	60.5222	66.1304	62.8778	65.4935	64.3687	66.675	71.3	72.7518	64.0467	65.7518	65.7943	75.6536	66.9761	65.5884	65.6146	63.15	64.0333	63.8706	64.1875	64.3571	64.8356	63.39	63.6611	58.4625	65.8667	63.4263	68.025	66.041	67.1187	63.0625	63.47	100	63.4333	65.9624	63.5353	66.6104	62.8	62.1	61.05	62.6	62.5861	64.1	64.3687
Candidatus Beckwithbacteria bacterium GW2011 GWC1 49 16 ASM102967v1	63.86	63.2917	63.6941	63.0667	63.5167	61.5818	62.9211	62.625	61.8833	61.6714	63.3533	62.3182	66.5	64.9667	65.3625	62.2154	63.7273	64.5333	62.6912	64.5318	66.66	64.3024	65.6	61.9632	63.6312	63.0056	64.36	61.7429	63.7187	62.6861	62.7294	63.6812	70.7333	62.9286	62.3444	62.5368	62.7	63.4333	100	64.175	62.8133	65.01	64.136	63.7882	62.636	66.8333	62.95	63.225	63.3533
Candidatus Saccharibacteria bacterium oral taxon 488 FS13P ASM1020246v1	63.3273	91.863	63.0778	66.7676	67.0407	70.3853	63.65	91.6624	63.9333	69.935	63.4636	66.9515	72.6	65.6722	65.2	69.6387	91.5719	66.2123	65.7273	93.668	74.707	62.8778	64.02	63.2	61.9075	63.2429	66.4639	63.3152	63.4591	60.3222	94.0009	64.3529	65.05	67.0005	66.9537	62.7413	60.7467	65.9624	64.175	100	64.0909	68.6025	61.075	63.985	62.0611	61.65	62.675	62.36	63.45
Candidatus Peribacter riflensis ASM143084v1	61.9875	63.4043	62.58	64.0219	64.4154	63.6769	60.48	63.3208	61.6818	63.2625	99.9749	64.75	76.95	66.4273	64.7	63.0077	63.7	64.5176	65.0739	63.7	66.175	64.2	61.8667	63.3364	63.492	63.5281	68.275	64.1195	65.6875	60.9	63.6238	64.0074	70.5333	64.4167	63.2692	63.2353	65.1643	63.5353	62.8133	64.0909	100	64.8467	-1	99.9566	61.175	65.1	62.74	61.9	99.9749
TM7 phylum sp. oral taxon 349 PM007 ASM1812770v1	62.4333	68.7851	62.0889	66.9575	67.9221	69.6009	62.8	70.3945	62.2	69.2273	65.3133	67.8766	67.2857	65.4675	63.7231	69.6126	68.9454	66.28	65.4729	69.1997	69.0275	61.7	62.8429	62.7333	65.4182	64.75	65.6638	63.5214	64.7524	62.1714	69.666	63.3333	63.4625	66.9297	68.0234	63.6687	61.5	66.6104	65.01	68.6025	64.8467	100	61.08	64.7538	59.275	64.72	61.9917	62.5	65.3133
Woesebacteria bacterium GW2011 GWF1 31 35 ASM102975v1	63.8167	-1	64.0467	61.4667	61.58	60.4833	63.3464	60.02	61.52	59.875	-1	62.3875	64.4727	59.6833	61.6786	60	61.15	59.7	61.26	64.2	63.425	65.7172	61.58	62.8	58.3	64.5	63.5	61.5	62.8526	65.3383	61.55	64.0667	62.125	60.6667	60.7667	60.9667	64.9	62.8	64.136	61.075	-1	61.08	100	59.8	64.7036	61.2182	62.2062	62.575	-1
Candidatus Peribacter riflensis ASM143088v1	61.4333	63.75	61.4083	63.3294	64.6909	63.1833	59.78	63.619	62.2545	64.45	99.9563	64.45	73.9333	64.7808	63.52	62.9167	64.9643	65.0214	63.8381	64.081	64.6714	62.125	62.575	64.4259	62.7755	62.75	67.9	63.8151	64.7	65.05	63.9684	63.4143	69	64.6077	62.975	62.805	64.1105	62.1	63.7882	63.985	99.9566	64.7538	59.8	100	61.8667	65.925	64.0857	61.96	99.9561
Candidatus Woesebacteria bacterium ASM1337483v1	63.8733	60.975	63.3154	64.325	60.7187	61.4115	62.1625	62.5333	61.775	61.1735	63.55	60.9556	64.5833	63.05	61.9964	61.1083	60.7864	61.62	61.5654	60	63.75	64.7147	61.6528	62.175	63.66	62.35	62.2765	64.3143	62.7846	73.0032	64.37	63.5143	63.7857	61.4833	59.9556	60.85	64.08	61.05	62.636	62.0611	61.175	59.275	64.7036	61.8667	100	62.775	60.9583	61.7947	63.55
candidate division SR1 bacterium RAAC1 SR1 1 ASM50387v1	61.04	66.375	61.4	64.125	61.7857	62.6833	63.2437	61.82	62.5286	65.1667	58.7	64.25	66.824	66.525	63.35	62.45	62.575	60.95	62.3333	63.38	64.82	61.94	62.6	66.8333	63.0778	67.1667	61.85	62.3455	63.4077	60.59	67.55	65.675	65.815	61.5714	62.9	66.7	67.7	62.6	66.8333	61.65	65.1	64.72	61.2182	65.925	62.775	100	62.0857	63.6	58.7
Candidatus Nomurabacteria bacterium ASM1669936v1	62.1	61.83	61.5917	62.3364	63.1437	61.9294	60.8917	61.8208	65.3818	61.5368	62.68	62.2531	64.8667	62.8933	65.2333	62.9	61.1727	62.5071	64.7417	63.3464	62.7385	65.1714	65.4421	64.2929	63.4143	65.525	62.8619	62.9375	63.252	62.8821	65.05	63.15	60.2	61.6109	61.47	62.93	63	62.5861	62.95	62.675	62.74	61.9917	62.2062	64.0857	60.9583	62.0857	100	63.6343	62.68
Candidatus Falkowbacteria bacterium ASM1669977v1	62.8882	62.6947	62.0824	62.115	62.2286	62.148	62.3083	61.8923	64.1865	62	60.2	62.6778	64.0467	63.4071	64.3234	62.2179	62.7312	62.09	63.99	63.1158	63.3778	64.1308	62.7156	62.36	64.17	64.9667	64.2591	64.2269	64.381	61.3056	61.8906	63.2559	65.1	61.88	63.1286	63.4294	64.7333	64.1	63.225	62.36	61.9	62.5	62.575	61.96	61.7947	63.6	63.6343	100	60.2
Candidatus Peribacter riflensis ASM143090v1	62.5286	63.2522	62.0889	64.2607	64.7273	63.6417	62.56	62.956	61.96	62.3187	99.9995	64.8	78.9667	65.7818	64.9125	64.7545	63.8529	64.3412	65.2095	63.8318	66.3429	63.92	63.55	63.4121	63.8717	63.7345	66.7375	64.2643	66.775	60.9	63.8824	63.908	71	64.2077	64.1643	63.3786	65.9933	64.3687	63.3533	63.45	99.9749	65.3133	-1	99.9561	63.55	58.7	62.68	60.2	100
Candidatus Saccharibacteria bacterium oral taxon 488 CM009 ASM1309865v1	63.38	70.0914	62.5083	66.5921	69.066	97.267	62.1083	69.3871	63.1625	97.3789	64.8545	68.9611	64.9769	65.1807	62.8909	99.9353	70.3099	65.7437	64.5719	70.4458	68.5306	62.0273	60.2333	63.8053	65.125	62.3941	65.6112	64.625	62.5111	61.8036	69.9751	63.1294	64.4	67.4954	68.9998	63.0239	61.27	65.6437	63.675	69.3471	64.0308	69.4182	60.7875	62.1417	61.0273	62.72	61.81	61.8964	64.8545
Candidatus Saccharibacteria bacterium ASM1670031v1	62.5167	65.4167	62.5	65.5444	65.1795	65.0328	62.25	65.6453	62.3889	65.4444	61.8583	66.8601	66.75	65.6246	64.4	64.9513	65.3797	66.7509	65.7378	65.3574	65.9377	63.14	62.4889	63.845	65.9091	63.3875	63.8767	64.2529	64.0176	61.875	65.0652	64.475	63.5	65.9534	66.1955	63.3368	65.425	65.7794	64.1222	65.3638	63.2312	64.8841	60.7643	63.0056	61.4321	64.0667	63.7308	62.38	61.8583
candidate division TM6 bacterium GW2011 GWF2 28 16 ASM102971v1	64.0043	61.3909	63.7488	63.4091	62.61	62.7231	63.3483	63.2538	61.9222	62.2385	65.9	62.0636	64.75	64.0462	63.5952	62.9533	63.2462	62.1846	63.1937	62	63.6222	62.95	62.9455	62.62	63.7909	69.2	62.9071	60.9333	64.8421	62.5625	65.0125	62.8667	63.9	61.4462	63.7154	63.36	64.1	63.5769	63.88	63.0231	65.3	63.7429	63.2833	63.5667	63.2105	62.8333	62.0909	63.3583	65.9
Candidatus Saccharibacteria bacterium oral taxon 488 CM001 ASM1309919v1	61.38	91.8465	64.8571	67.0652	67.6861	70.6921	60.7375	91.856	60.6	69.9772	63.7125	66.4984	64.6667	64.5167	67.2667	70.1846	91.9511	65.5813	65.8194	93.2732	75.4704	61.4375	60.0333	65.605	62.86	63.6132	65.7949	64.7687	62.5217	61.1	92.5717	63.4053	63.0375	67.0351	66.626	63.9889	62.8385	65.7341	63.0333	93.1112	63.8556	69.1461	62.7333	63.215	61.7889	65.275	62.3	63.3214	63.7125
Candidatus Wolfebacteria bacterium GW2011 GWB1 47 1 ASM102963v1	62.3571	62.1789	62.525	62.9833	62.7842	62.0625	62.3875	62.8625	62.332	62.025	60.7211	62.7316	68.3	61.8765	63.8385	63.0882	61.9389	63.0727	63.0937	62.1579	62.6125	62.2375	64.6421	62.0139	62.7647	62.7389	62.4	62.24	62.6905	61.7038	62.6765	62.5474	63.4	61.9056	61.3643	62.4	61.8889	62.3692	63.0429	62.1912	60.965	62.5889	60.9833	61.4905	60.6091	63.6667	62.5577	62.3556	60.7263
Candidatus Saccharibacteria bacterium oral taxon 488 FS03P ASM1310080v1	65.28	92.4153	62.16	66.4331	67.1604	70.14	59.55	92.8909	62	68.7835	64.3867	67.3173	67.1333	64.9726	64	69.4021	93.0061	66.3852	66.3881	91.2553	75.5725	63.5167	63.8143	62.345	64.0818	62.9737	65.9715	63.1875	62.8562	60.75	91.1594	64.46	67.775	67.7056	66.9025	63.66	63.0083	66.6483	63.4	91.4575	63.9562	69.5038	63.2	63.4714	62.2667	68.5	64.05	62.7333	64.3933
Candidatus Saccharibacteria bacterium oral taxon 957 BB001 ASM569756v1	63.47	78.084	61.6333	66.2875	67.4661	69.7538	61.6	77.3499	61.3	69.6067	62.3222	66.8789	67.68	65.1261	64.4545	68.8134	78.1032	66.5564	65.5656	78.2478	75.4899	62.0286	63.7722	63.187	63.9056	63.6421	66.6792	63.3389	63.5478	63.5667	78.298	63.555	63.575	67.3595	66.8772	63.1458	62.16	65.5609	64.3545	77.8482	62.6765	69.4879	59.06	62.7133	60.3714	61.2	62.5667	63.5353	62.3222
Candidatus Saccharibacteria bacterium RAAC3 TM7 1 ASM50391v1	60.2833	67.9497	62.4	66.197	67.6699	67.6295	63.9636	67.7145	61.65	67.8317	63.1812	67.7133	69.98	65.4485	65.25	67.2386	68.242	66.8321	65.4604	67.4113	67.7122	58.48	62.6	62.9667	62.8923	62.9577	65.3083	63.9167	63.2214	62.04	67.8032	63.9211	61.58	68.4514	67.7256	64.1727	62.4909	66.2914	61.0625	67.9446	63.2059	67.2908	56.8	63.6882	60.5429	64.1286	65.3333	61.6286	63.175
Candidatus Uhrbacteria bacterium ASM1669920v1	61.2812	62.2619	63.0727	63.9556	63.3533	61.9692	64.0333	62.7286	61.7955	62.95	63.6333	63.1062	66.54	63.0684	61.6261	63.12	63.5	64.0143	62.6771	63.8842	63.9533	62.8167	62.3778	64.2026	63.208	65.1727	63.9615	62.8895	62.7667	63.7429	62.6174	62.6706	64.42	62.39	62.9529	64.55	63.75	63.3353	63.55	62.03	63.86	62.8875	65.2333	63.6368	62.2667	62.76	63.0937	63.36	63.6389
Candidatus Woesebacteria bacterium ASM1670009v1	63.2206	59.6	62.8729	62.9625	59.05	60.9833	62.6929	61.6833	60.77	61.4222	62.925	60.15	62.1333	61.1375	61.4733	61.9286	62.1	62	62.62	60.0333	63.55	64.3904	60	59.2143	61.5143	64.825	62.1346	60.7636	62.4217	64.1085	59.3875	59.9667	62.5571	60.2167	60.2222	60.0375	64.8	59.9429	62.1711	61.1714	59.725	61.7045	65.2026	59.8667	63.8394	61.4833	61.2091	62.9	62.925
Candidatus Peregrinibacteria bacterium ASM1669975v1	63.8667	65.2	63.4273	66.63	63.5368	64.0588	63.8231	63.4909	62.8933	63.4579	62.585	64.3318	66.99	64.5143	64.1682	63.5235	63.2846	64.8222	65.8	63.6625	65.7577	63.3615	64.29	61.89	64.515	65.7458	62.4769	65.114	64.0632	63	64.44	64.1889	67.4143	62.408	64.0211	64.13	63.375	65.3214	66.1333	63.1733	63.9368	63.3812	61.4778	63.5325	63.7	62.8667	63.2167	63.4944	62.585
Candidatus Moranbacteria bacterium ASM1669997v1	63.5444	61.9421	62.2214	62.9643	63.95	63.5263	61.9714	61.7273	63.148	63.1647	65.7733	63.9687	66.9667	62.3615	67.6222	62.375	62.7762	62.175	63.45	63.2125	61.8385	65.85	64	65.9918	62.8905	63.8192	62.8364	61.7412	63.2842	62.525	62.2353	69.8476	68.3	62.8176	63.4786	62.7471	62.9818	62.2368	61.375	63.8905	63.8294	63.1286	60.05	63.8812	61.8667	61.38	64.7559	63.5231	65.7733
Candidatus Minimicrobia vallesae	61.2417	74.6132	62.1727	66.7088	66.6276	69.1417	62.7111	74.1596	63.1682	68.6766	64.2	66.6113	68.8571	65.38	63.5	68.4693	74.1613	65.7948	65.5548	74.4104	90.7707	62.1167	62.845	64.9857	62.9917	67.7375	67.1348	63.9867	63.9348	62.775	74.631	63.5176	65.6	67.3962	66.4667	63.475	65.1143	65.0615	65.5375	74.2837	64.4667	69.088	62.4333	63.6182	62.6	64.7167	63	63.2833	64.2
Candidatus Saccharibacteria bacterium oral taxon 488 HB001 ASM1339475v1	63.25	92.7312	62.2556	66.9332	67.6743	71.046	60.62	93.1291	62.8111	69.7425	64.2611	67.7241	67.68	64.9578	65.0818	69.9531	99.9996	66.4849	65.844	91.0547	75.2748	63.22	62.4	62.7069	63.625	64.0412	66.0316	63.2824	64.8211	59.9714	91.1807	64.3353	65.88	67.3187	67.194	63.712	61.6357	65.9158	63.8909	91.5316	64.3053	68.603	61.15	65.05	60.8458	62.65	61.5667	62.2842	64.2333
Candidatus Nomurabacteria bacterium ASM1669908v1	62.1462	62.3208	61.66	64.85	62.1769	62.7923	62.45	62.57	64.2436	62.4346	64.6286	62.3333	67.475	62.4846	62.4074	63.01	61.9733	62.1538	62.7286	62.6455	62.9	62.5333	64.1684	62.7615	61.2273	61.62	62.0385	63.3857	60.7417	59.8357	62.22	63.325	62.7889	62.5143	62.95	61.5944	61.16	63.3818	61.8	63.1	64.3714	60.4667	61.8667	63.6125	62.6714	62.7125	67.3529	63.5125	64.6429
candidate division WWE3 bacterium RAAC2 WWE3 1 ASM50383v1	61.5632	64.0833	61.7667	64	68.175	62.7143	62.5071	64.9875	60.9	63.3833	63.64	63.2667	66.3429	64.925	64.6667	63.2571	63.76	64.2222	63.1833	64.3786	66.25	60.663	62.2222	62.5667	61.23	65.58	65.3571	63.65	64.3412	61.2	63.7	63.3333	64.0571	62.5	62.39	64.4857	63.85	62.59	61.3759	62	62.9545	63.2	61.6947	63.2889	61.8	59.2	61.9714	63.9545	63.64
Candidatus Moranbacteria bacterium ASM1669938v1	62.85	62.9056	62.1333	62.1263	64.1536	64.1611	63.7036	62.8895	62.5333	62.6667	63.54	62.8326	68.0167	64.4286	66.1878	62.2278	63.9824	62.8636	63.3857	63.8778	66.2444	64.72	63.0182	65.9446	62.581	63.4375	63.0767	62.045	63.4375	61.05	63.3386	75.8575	65.2	62.8905	63.0409	62.3	61.46	63.7706	60.92	63.8062	63.2643	63.1182	60.825	63.5167	64.8714	64.7583	63.0867	64.352	63.3269
Candidatus Bipolaricaulis anaerobius Ran1-1	63.725	62.83	63.6583	62.8	63	62.8833	64.6333	63.6727	65.65	61.46	62.3176	67.48	67.4	61.7375	69.6333	61.55	64.0667	62.1429	62.6182	62.875	66.7	66.4	67.95	63.7286	60.9417	64.3184	72.4667	65.12	63.6	60.95	61.6125	62.6667	69.1333	64.65	65.94	61.6071	77.9515	61.825	63.5714	62.4	62.6611	60.7875	63.85	62.6609	63.5667	67.4333	63.4	68.25	62.3118
candidate division SR1 bacterium Aalborg AAW-1 ASM100797v1	60.1333	66.7	61.2429	65.775	62.6	63.0125	63.2167	68.575	63.0125	62.14	67.6	61	64.045	64.4643	64.2929	64.85	70.0333	65.4833	67.1667	65.96	64.6875	66.475	61.93	65.5333	62.275	62.5	61.9333	63.7	63.87	59.2571	66.9	65.7917	65.6571	61.5	62.58	67.4667	66.9333	64.72	67.825	66.2667	67.2667	64.5833	59.4	66.25	62.05	67.032	63.7	61.98	67.6333
Candidatus Saccharibacteria bacterium oral taxon 488 FS15P ASM1020211v1	63.1875	91.0121	64.2125	66.757	67.5272	70.5026	62.4222	91.1221	60.4231	69.7309	62.895	67.4664	70.925	64.864	64.1214	70.145	91.2982	66.2267	66.0821	93.832	75.0056	60.6714	62.935	63.525	63.9529	63.4043	66.1229	63.5714	64.6769	60.6857	93.7022	62.745	67.05	67.2497	67.0305	63.75	62.6462	65.9422	62.3	94.3159	62.4579	68.8067	63.45	63.7905	60.65	63.3	63.825	62.6522	62.9
Candidatus Saccharibacteria bacterium oral taxon 488 FS07P ASM1020264v1	64.7	93.2511	62.37	66.9581	67.532	70.3784	62.1833	92.4385	63.2	69.6345	63.1824	67.4779	67.3333	65.3157	64.9615	70.0768	92.54	66.2974	66.1239	90.947	75.479	65.1667	62.475	63.563	62.6267	63.0937	66.0365	65.1867	62.5625	61.9167	91.1401	63.0706	64.2429	67.4491	67.1008	64.6444	63.3571	66.5037	65.025	91.4857	63.7625	68.9505	61.7	63.5267	63.1833	62.8	61.8781	62.8722	63.1824
Candidatus Peribacter riflensis ASM143075v1	61.22	64.4667	62.56	63.6625	63.9286	63.1077	59.62	63.4474	61.7	64.5273	99.9599	64.3556	74.95	63.9286	62.82	62.6364	64.3667	63.7594	64.15	64.4789	66.55	63.4333	61.3667	63.0323	63.099	63.1292	66.05	63.6565	64.32	64.5	63.7833	64.15	69	64.0364	63.15	63.2932	63.9222	62.7529	63.4625	64.3588	99.9609	65.1	-1	99.9659	61.6	65.5333	64.0333	61.95	99.9597
Candidatus Saccharibacteria bacterium ASM1670039v1	61.52	67.0119	60.36	66.3088	98.7822	68.8131	63.11	67.919	61.0176	68.8364	64.4067	99.0467	69.5333	65.0611	64.6071	68.8853	67.6139	67.1988	65.9294	67.5294	66.7973	61.42	61.8571	63.6042	65.4071	64.5833	65.325	63.6375	63.605	60.8067	67.7012	62.6346	62.74	67.3597	99.0811	64.9731	63.15	67.1522	61.2462	67.1003	65.2846	68.2054	59.95	63.84	62.5	62.54	63.0406	62.8	64.4
Candidatus Saccharibacteria bacterium ASM1670001v1	62.22	67.4853	63.3909	66.6642	71.156	69.3352	61.7	67.2528	60.1364	68.9642	62.1154	70.9512	63.13	65.1529	61.6308	69.1359	67.0518	66.942	64.9694	67.6806	67.292	61.6429	60.825	63.6357	62.9625	63.05	65.7716	63.5667	62.3429	61.3167	67.5982	62.4412	62.26	67.5607	70.8496	62.4368	63.1625	65.9457	63	67.402	62.3857	68.3266	61.68	63.4769	60.8333	63.3	60.4786	62.3278	62.1154
Candidatus Gracilibacteria bacterium 28 42 T64 ASM456359v2	62.8	66.05	64.175	71.94	65.9571	65.8375	63.28	69.675	61.1833	63.3538	72.6	69.625	70.2828	63.445	64.368	64.2455	66.3667	65.7	72.125	65.675	68.7583	64.8667	63.7167	71.8667	67.3364	67.275	64.5923	65.1727	62.7476	62.13	71	63.3	65.4571	63.5687	66	63.5625	68.7667	66.46	68.5333	66.05	70.3667	64.4833	62.7267	73.4333	60.775	65.325	61.8824	64.4583	72.6333
Candidatus Saccharibacteria bacterium YM S32 TM7 50 20 ASM295275v1	61.7	66.2614	63.2	65.1783	64.5848	64.8119	62.7	65.4634	63.9231	65.1784	64.2273	64.9852	67.8	66.5772	62.9333	64.7864	65.3172	66.9953	67.1059	65.1144	65.8935	66.7333	63.1273	64.4923	64.5235	65.3083	63.7593	64.615	64.2316	60.4	65.4294	63.7278	66.675	65.4593	65.1915	65.1605	64.0136	67.0129	63.0316	66.1966	63.6522	64.7753	61.0333	63.2917	60.7727	64.65	65.475	63.8333	64.2227
Candidatus Dependentiae bacterium SeV1 ASM336605v1	63.16	63.6556	63.4	65.8437	64.94	62.925	64.1667	66.375	62.8462	66.4286	67.675	63.1571	67.5786	66.0143	65.6071	63.2	64.3333	63.42	65.9625	65.3333	66.5111	63.8286	61.4143	63.825	66.2286	70.5875	66.4091	65.98	63.195	62.91	65.8286	63.7667	66.8543	61.4286	62.4444	64.9667	69.1667	63.8045	67.475	65.85	66.6	63.56	62.4909	66.1667	62.1556	64.6143	63.7923	63.344	67.675
Candidatus Kaiserbacteria bacterium ASM1713439v1	62.2615	62.3846	61.2818	62.5933	61.8267	62.6615	60.6187	63.8273	64.3064	61.925	62.3	63.6714	63.2	62.4867	64.0758	61.4571	63.45	64.13	62.9773	62.3	62.6385	61.925	64.474	61.5148	62.4182	64.6143	62.5545	62.6455	63.3824	61.0607	64.0286	62.7852	62.5	61.6	63.7538	61.1437	63.6583	61.8762	65.4333	63.1786	62.825	62.7077	60.6857	63.1333	61.2	62.4778	63.9443	64.0548	62.32
Candidatus Nanosynbacter lyticus TM7x ASM80362v1	63.3583	76.928	61.02	66.5266	67.0123	69.1007	62.8778	77.0892	65.2857	68.6372	64.2	67.1855	68.6333	65.0175	62.8364	69.2665	76.968	65.8987	65.8933	77.6334	84.1419	61.25	64.0357	63.0619	64	64.3231	66.6572	64.15	63.8458	61.8545	77.0358	63.1692	65.5333	67.4469	67.5299	62.9227	63.6909	66.6025	64.4091	77.5051	62.5733	68.6657	61.98	63.25	61.43	63.7714	62.67	63.2278	64.2
Candidatus Saccharibacteria bacterium oral taxon 955 FS14P ASM1020226v1	62.81	70.5293	62.3909	66.8342	69.2414	97.1516	62.6182	70.4961	62.7714	96.8548	64.2	69.2211	68.1	65.1495	62.7571	97.0807	69.9038	65.9238	65.0878	71.0931	69.021	61.6778	60.5182	63.7409	64.4714	62.6333	65.631	64.05	64.1333	61.5818	70.709	63.51	64.85	68.0754	68.6884	62.6587	62.56	65.7235	63.3545	70.5356	63.4833	69.4704	60.0833	64.2889	59.7917	62	61.9687	61.2115	64.2
TM7 phylum sp. oral taxon 952 TM7x ASM569739v1	63.1893	76.7948	60.9929	66.7154	67.0988	68.9774	62.3091	77.2579	64.0667	68.6297	64.3133	67.2296	70.8	65.055	63.65	69.1933	77.1327	65.9147	65.9593	77.498	84.2412	61.45	62.62	62.816	63.3937	64.0615	66.4743	64.1591	64.1391	61.3	77.3311	63.275	65.3333	66.9807	67.3384	62.9227	63.2417	66.4494	65.19	77.2314	62.6	68.8909	61.94	63.3333	61.49	63.2	62.5	63.25	64.3133
Candidatus Kaiserbacteria bacterium ASM1669924v1	60.85	62.9444	61.4909	62.6417	61.9194	61.4271	60.5	62.8923	64.7324	63.4111	63.1273	62.7794	70.8	63.0923	64.3353	62.6522	63.1618	63.54	62.7048	63.3692	63.8045	71.6	64.4486	62.6933	61.9794	61.9556	61.35	63.5308	60.7667	59.65	65.605	64.5393	65.625	61.75	62.5658	60.7062	62.53	62.9357	60.9	62.9812	62.5667	62.1733	66	63.2083	59.6111	62.5625	63.8315	61.681	63.1273
Candidatus Saccharibacteria bacterium oral taxon 488 AC001 ASM569721v1	62.4667	92.285	63.4909	66.5129	68.0095	71.4763	61.0167	93.2008	63.2571	69.5987	63.5611	67.9299	67.95	65.3371	63.5417	70.3979	96.2743	66.5722	65.8887	91.512	75.1774	63.05	64.3143	64.3308	62.1	64.1028	66.2942	62.5565	63.6525	59.6625	91.1328	64.1417	71.2667	67.4944	67.1683	63.402	62.3727	65.8446	62.4	91.7061	63.5	69.9492	62.6	64.4833	61.4333	65.8	63.0818	62.6529	63.5389
[truncated: 33 more columns]
